# Supplementary material for: Maternal diet quality and circulating extracellular vesicle and particle miRNA during pregnancy
Source: Eur J Nutr. 2025 Feb 1;64(2):75. doi: 10.1007/s00394-025-03589-x (PMC11787256; doi:10.1007/s00394-025-03589-x)
Supplement: Supplementary file 2 — Supplementary Material 2 [file 394_2025_3589_MOESM2_ESM.xlsx]

## Sheet: Table S1
Table S1 Distribution of component scores for the Alternative Healthy Eating Index 2010 among study participants (AHEI-2010; n = 53)
AHEI-2010 Score	Median [IQR]
Overall	64.51 [57.21, 72.88]
Vegetables	6.16 [4.36, 9.08]
Fruit	4.92 [3.10, 6.95]
Whole Grains	4.04 [3.17, 5.41]
Nuts, Legumes, and Soy	9.40 [5.00, 10.00]
EPA + DHA	7.60 [2.80, 10.00]
Polyunsaturated Fats	6.94 [5.94, 7.92]
Sugar Sweetened Beverages	5.60 [1.10, 9.20]
Red and Processed Meats	5.73 [3.73, 7.07]
Trans Fats	8.38 [7.98, 8.69]
Sodium	6.00 [3.00, 8.00]
Alcohol	2.50 [2.50, 2.50]

## Sheet: Table S2
Table S2 Sensitivity analyses for associations between alternative healthy eating index 2010 (AHEI-2010) and component scores with sample richness
a All models are adjusted for maternal educational attainment (binary), vigorous physical activity (hrs/wk), and time of day at blood collection (binary).
b All models are adjusted for maternal educational attainment (binary), vigorous physical activity (hrs/wk), time of day at blood collection (binary), and total caloric intake.
	AHEI-2010a		Nuts, Legumes, and Soyb		Red and Processed Meatb		Polyunsaturated Fatsb
	Effect Size (95% CI) b	P Value	Effect Size (95% CI) b	P Value	Effect Size (95% CI) b	P Value	Effect Size (95% CI) b	P Value
Primary Analysis (n = 53)	-3.048 (-4.928, -1.168)	0.00259789	-10.313 (-17.383, -3.244)	0.00631034	-10.033 (-18.786, -1.28)	0.0294054	-19.881 (-35.731, -4.03)	0.0176964
Never Smokers (n = 50)	-2.783 (-4.634, -0.931)	0.00508821	-8.717 (-15.922, -1.511)	0.0221798	-8.901 (-17.742, -0.06)	0.0547576	-21.806 (-36.078, -7.534)	0.00449668
Excluding Participants with Gestational Diabetes (n = 51)	-3.686 (-5.415, -1.956)	0.000130304	-12.753 (-19.387, -6.119)	0.000476279	-11.702 (-19.829, -3.576)	0.00706855	-20.828 (-36.197, -5.46)	0.0108921
Excluding Participants with Hypertensive Disorders of Pregnancy (n = 49)	-2.967 (-4.887, -1.046)	0.00410469	-9.371 (-16.803, -1.938)	0.0175074	-10.106 (-19.292, -0.921)	0.036684	-19.644 (-36.72, -2.567)	0.0293018
Additionally Adjusting for Pre-pregnancy BMI (n = 53)	-3.126 (-5.021, -1.231)	0.0022376	-10.485 (-17.579, -3.391)	0.00575432	-10.48 (-19.519, -1.441)	0.0277843	-20.094 (-36.371, -3.818)	0.0195401
Restricting to Participants Reporting Taking a Multivitamin (n = 51)	-3.398 (-5.303, -1.493)	0.00105805	-10.638 (-18.582, -2.695)	0.0117988	-9.736 (-18.781, -0.691)	0.0404679	-19.828 (-36.632, -3.024)	0.025368
Excluding Participants Reporting Taking Medication for Morning Sickness (n = 45)	-3.57 (-5.656, -1.485)	0.00174296	-10.312 (-18.168, -2.455)	0.0140171	-9.154 (-18.452, 0.143)	0.0609349	-25.348 (-40.305, -10.39)	0.00195191

## Sheet: Table S3
Table S3 Covariate-adjusted associations between alternative Healthy Eating Index 2010 (AHEI-2010) adherence scores and richness-associated EVP miRNA.
a All models are adjusted for maternal educational attainment (binary), vigorous physical activity (hrs/wk), and time of day at blood collection (binary).
b All models are adjusted for maternal educational attainment (binary), vigorous physical activity (hrs/wk), time of day at blood collection (binary), and total caloric intake.
c Indicates how EVP miRNA were treated. Continuous miRNA were modeled as log2-transformed continuous values using robust linear regression and binary miRNA were modeled as either above or below the limit of detection using robust logistic regression.
		AHEI-2010 a			Nuts, Legumes, and Soy b			Red and Processed Meat b			Polyunsaturated Fats b
EVP miRNA	Model c	Effect Size (95% CI)	P Value	Q Value	Effect Size (95% CI)	P Value	Q Value	Effect Size (95% CI)	P Value	Q Value	Effect Size (95% CI)	P Value	Q Value
hsa-let-7d-5p	Continuous	-0.006 (-0.021, 0.009)	0.435319	0.613833	-0.006 (-0.061, 0.049)	0.840171	0.956799	-0.071 (-0.135, -0.008)	0.0334051	0.100151	-0.054 (-0.17, 0.062)	0.363695	0.662847
hsa-let-7g-5p	Continuous	0.002 (-0.016, 0.019)	0.849386	0.893719	0.006 (-0.062, 0.074)	0.858186	0.956799	-0.025 (-0.105, 0.055)	0.546812	0.716829	0.01 (-0.126, 0.147)	0.8844	0.919776
hsa-miR-1185-2-3p	Continuous	-0.01 (-0.029, 0.008)	0.276655	0.548407	-0.026 (-0.097, 0.046)	0.481483	0.722225	-0.095 (-0.177, -0.013)	0.0270433	0.0880672	-0.033 (-0.177, 0.111)	0.651499	0.777794
hsa-miR-1185-5p	Continuous	-0.015 (-0.028, -0.003)	0.0179427	0.321772	-0.051 (-0.094, -0.007)	0.0265089	0.294768	-0.089 (-0.139, -0.038)	0.00121606	0.0439587	-0.046 (-0.136, 0.043)	0.31453	0.641953
hsa-miR-1255a	Continuous	-0.016 (-0.03, -0.001)	0.0452752	0.321772	-0.044 (-0.098, 0.011)	0.123424	0.310551	-0.091 (-0.151, -0.032)	0.00406388	0.064908	-0.053 (-0.171, 0.066)	0.386882	0.678131
hsa-miR-1255b-5p	Continuous	-0.002 (-0.014, 0.011)	0.78903	0.872969	-0.018 (-0.064, 0.029)	0.456958	0.705796	-0.039 (-0.096, 0.018)	0.185288	0.304263	-0.083 (-0.181, 0.016)	0.106157	0.531918
hsa-miR-126-3p	Continuous	-0.004 (-0.028, 0.019)	0.717937	0.829616	0.005 (-0.069, 0.078)	0.901599	0.956799	0.003 (-0.088, 0.094)	0.946046	0.964731	-0.039 (-0.201, 0.123)	0.636379	0.769574
hsa-miR-1262	Continuous	-0.007 (-0.02, 0.007)	0.34128	0.584939	-0.021 (-0.065, 0.023)	0.356747	0.60525	-0.054 (-0.106, -0.001)	0.0495214	0.120121	-0.041 (-0.133, 0.051)	0.38297	0.678131
hsa-miR-1305	Continuous	-0.01 (-0.024, 0.005)	0.194505	0.498206	-0.043 (-0.094, 0.009)	0.111806	0.310551	-0.068 (-0.131, -0.004)	0.0422569	0.112523	-0.034 (-0.14, 0.071)	0.523912	0.723277
hsa-miR-1323	Continuous	-0.011 (-0.024, 0.001)	0.0687061	0.321772	-0.047 (-0.09, -0.004)	0.0377106	0.294768	-0.057 (-0.113, -0.002)	0.0467327	0.115719	-0.037 (-0.137, 0.062)	0.462391	0.715885
hsa-miR-133a-5p	Continuous	-0.011 (-0.038, 0.015)	0.406766	0.602531	-0.027 (-0.124, 0.071)	0.593213	0.79095	-0.133 (-0.241, -0.026)	0.0191734	0.0757478	-0.126 (-0.321, 0.069)	0.211032	0.536694
hsa-miR-142-3p	Continuous	0.003 (-0.022, 0.029)	0.787349	0.872969	0.03 (-0.06, 0.12)	0.51855	0.761715	0.021 (-0.087, 0.129)	0.708091	0.856297	0.02 (-0.164, 0.204)	0.831802	0.894905
hsa-miR-150-5p	Continuous	-0.007 (-0.039, 0.026)	0.692928	0.812758	0.038 (-0.082, 0.157)	0.540858	0.762302	0.029 (-0.115, 0.174)	0.691574	0.842856	0.015 (-0.235, 0.265)	0.905156	0.935128
hsa-miR-1827	Continuous	-0.01 (-0.023, 0.004)	0.15924	0.463016	-0.025 (-0.072, 0.021)	0.295135	0.561477	-0.05 (-0.108, 0.008)	0.0967884	0.186407	-0.051 (-0.151, 0.05)	0.327643	0.642831
hsa-miR-186-5p	Continuous	-0.005 (-0.019, 0.008)	0.465966	0.637637	-0.047 (-0.094, 0.001)	0.0615298	0.294768	-0.044 (-0.104, 0.016)	0.158025	0.270901	-0.037 (-0.139, 0.064)	0.472494	0.715885
hsa-miR-191-5p	Continuous	0.002 (-0.016, 0.019)	0.853617	0.893719	0.025 (-0.034, 0.083)	0.41684	0.671019	0 (-0.068, 0.069)	0.991839	0.991839	0.01 (-0.104, 0.125)	0.858366	0.910919
hsa-miR-199a-5p	Continuous	-0.014 (-0.026, -0.003)	0.0211791	0.321772	-0.045 (-0.092, 0.001)	0.0615637	0.294768	-0.065 (-0.118, -0.012)	0.0205141	0.0780535	-0.087 (-0.172, -0.001)	0.0539017	0.531918
hsa-miR-2053	Continuous	-0.009 (-0.051, 0.034)	0.689882	0.812758	-0.011 (-0.175, 0.153)	0.896572	0.956799	-0.179 (-0.36, 0.001)	0.0573469	0.131561	-0.271 (-0.573, 0.031)	0.0850982	0.531918
hsa-miR-208b-3p	Continuous	-0.008 (-0.019, 0.002)	0.110883	0.393131	-0.035 (-0.07, 0)	0.0542763	0.294768	-0.064 (-0.111, -0.016)	0.0111683	0.0719665	-0.049 (-0.123, 0.026)	0.204957	0.536694
hsa-miR-21-5p	Continuous	0.001 (-0.011, 0.014)	0.825212	0.89179	0.004 (-0.038, 0.045)	0.869134	0.956799	-0.001 (-0.052, 0.05)	0.978675	0.991386	-0.022 (-0.106, 0.062)	0.6066	0.757298
hsa-miR-223-3p	Continuous	-0.008 (-0.04, 0.024)	0.640427	0.780521	-0.003 (-0.124, 0.117)	0.955861	0.968275	-0.001 (-0.149, 0.147)	0.989242	0.991839	-0.051 (-0.297, 0.196)	0.688356	0.801369
hsa-miR-23a-3p	Continuous	-0.003 (-0.018, 0.013)	0.746389	0.849903	-0.007 (-0.059, 0.046)	0.807759	0.945278	-0.01 (-0.073, 0.052)	0.74839	0.864185	-0.077 (-0.187, 0.033)	0.174898	0.536694
hsa-miR-23b-3p	Continuous	-0.002 (-0.017, 0.013)	0.787381	0.872969	-0.012 (-0.067, 0.044)	0.681657	0.843956	-0.055 (-0.116, 0.006)	0.0849237	0.169847	-0.014 (-0.129, 0.102)	0.818491	0.892899
hsa-miR-25-5p	Continuous	-0.012 (-0.024, 0)	0.0590655	0.321772	-0.043 (-0.086, -0.001)	0.0514078	0.294768	-0.073 (-0.121, -0.025)	0.00423593	0.064908	-0.028 (-0.121, 0.066)	0.561093	0.729421
hsa-miR-26a-5p	Continuous	-0.01 (-0.024, 0.004)	0.165973	0.463016	-0.043 (-0.094, 0.008)	0.101565	0.307575	-0.049 (-0.111, 0.013)	0.128	0.226908	-0.063 (-0.165, 0.04)	0.23535	0.537352
hsa-miR-28-3p	Continuous	-0.003 (-0.017, 0.011)	0.681909	0.812044	0.005 (-0.045, 0.055)	0.848085	0.956799	-0.027 (-0.09, 0.035)	0.391652	0.555434	-0.061 (-0.158, 0.036)	0.224737	0.536694
hsa-miR-299-5p	Continuous	-0.011 (-0.029, 0.006)	0.20585	0.507176	-0.033 (-0.094, 0.029)	0.305128	0.566665	-0.105 (-0.168, -0.042)	0.00197251	0.0439587	-0.034 (-0.164, 0.097)	0.614446	0.757298
hsa-miR-301a-5p	Continuous	-0.008 (-0.021, 0.006)	0.281731	0.548407	-0.033 (-0.083, 0.018)	0.211512	0.451999	-0.076 (-0.129, -0.022)	0.00794705	0.0719665	-0.025 (-0.122, 0.072)	0.616518	0.757298
hsa-miR-301b-5p	Continuous	-0.012 (-0.027, 0.002)	0.104542	0.381782	-0.055 (-0.112, 0.001)	0.0615027	0.294768	-0.074 (-0.137, -0.011)	0.0253697	0.0880672	-0.076 (-0.19, 0.037)	0.193814	0.536694
hsa-miR-302d-3p	Continuous	0 (-0.009, 0.009)	0.991717	0.991717	-0.001 (-0.035, 0.033)	0.949839	0.968275	0.033 (-0.007, 0.073)	0.111025	0.209038	0.006 (-0.065, 0.077)	0.867384	0.913616
hsa-miR-3144-3p	Continuous	-0.003 (-0.013, 0.006)	0.50724	0.67632	0.003 (-0.032, 0.038)	0.871261	0.956799	-0.046 (-0.091, -0.001)	0.0528756	0.123113	-0.081 (-0.148, -0.013)	0.0233669	0.425233
hsa-miR-3147	Continuous	-0.011 (-0.024, 0.002)	0.100279	0.381782	-0.038 (-0.081, 0.005)	0.0871717	0.294768	-0.083 (-0.131, -0.034)	0.00165417	0.0439587	-0.076 (-0.168, 0.015)	0.110018	0.531918
hsa-miR-320e	Continuous	-0.003 (-0.028, 0.022)	0.836547	0.89179	0.03 (-0.063, 0.122)	0.532224	0.761715	-0.019 (-0.132, 0.093)	0.741343	0.864185	-0.162 (-0.341, 0.016)	0.0811869	0.531918
hsa-miR-324-3p	Continuous	-0.003 (-0.013, 0.007)	0.570854	0.729944	-0.018 (-0.055, 0.018)	0.32976	0.598169	-0.032 (-0.075, 0.01)	0.140396	0.243965	0.028 (-0.044, 0.101)	0.450656	0.715885
hsa-miR-33b-5p	Continuous	-0.011 (-0.026, 0.005)	0.180126	0.484477	-0.048 (-0.106, 0.01)	0.109504	0.310551	-0.082 (-0.148, -0.016)	0.0186404	0.0757478	-0.047 (-0.164, 0.071)	0.440842	0.715885
hsa-miR-363-3p	Continuous	-0.009 (-0.022, 0.004)	0.190287	0.498206	-0.039 (-0.082, 0.003)	0.0770485	0.294768	-0.055 (-0.112, 0.001)	0.062183	0.140588	-0.015 (-0.115, 0.085)	0.764928	0.85848
hsa-miR-376a-3p	Continuous	-0.008 (-0.021, 0.004)	0.194811	0.498206	-0.023 (-0.071, 0.024)	0.342704	0.60525	-0.068 (-0.126, -0.01)	0.0253325	0.0880672	-0.079 (-0.168, 0.01)	0.0900107	0.531918
hsa-miR-378e	Continuous	-0.001 (-0.016, 0.014)	0.910116	0.9353	-0.045 (-0.095, 0.005)	0.0861447	0.294768	-0.006 (-0.073, 0.062)	0.872728	0.92616	-0.033 (-0.144, 0.078)	0.565996	0.729713
hsa-miR-378h	Continuous	-0.006 (-0.021, 0.009)	0.446293	0.621622	-0.03 (-0.085, 0.025)	0.294156	0.561477	-0.051 (-0.115, 0.013)	0.125585	0.225186	-0.059 (-0.169, 0.051)	0.301199	0.626494
hsa-miR-378i	Continuous	-0.011 (-0.03, 0.007)	0.243821	0.528493	-0.048 (-0.12, 0.023)	0.193378	0.418985	-0.118 (-0.197, -0.039)	0.005409	0.064908	-0.051 (-0.202, 0.1)	0.512089	0.715885
hsa-miR-379-5p	Continuous	-0.01 (-0.021, 0)	0.0619606	0.321772	-0.033 (-0.069, 0.004)	0.0841026	0.294768	-0.053 (-0.094, -0.011)	0.0167276	0.0724863	-0.105 (-0.17, -0.04)	0.00276028	0.425233
hsa-miR-411-5p	Continuous	0.002 (-0.012, 0.016)	0.797918	0.876586	0.004 (-0.048, 0.057)	0.873747	0.956799	-0.009 (-0.066, 0.049)	0.768688	0.875294	-0.055 (-0.146, 0.036)	0.245379	0.539143
hsa-miR-4286	Continuous	-0.018 (-0.036, 0.001)	0.0693519	0.321772	-0.039 (-0.103, 0.024)	0.23214	0.470309	-0.098 (-0.171, -0.025)	0.0117218	0.0719665	-0.091 (-0.22, 0.039)	0.177825	0.536694
hsa-miR-4454+hsa-miR-7975	Continuous	-0.023 (-0.061, 0.015)	0.24392	0.528493	-0.006 (-0.154, 0.142)	0.937063	0.968275	0.025 (-0.156, 0.206)	0.785451	0.877916	-0.263 (-0.542, 0.016)	0.0713417	0.531918
hsa-miR-448	Continuous	-0.008 (-0.025, 0.01)	0.404144	0.602531	-0.025 (-0.089, 0.04)	0.456523	0.705796	-0.046 (-0.13, 0.038)	0.291441	0.432998	-0.077 (-0.204, 0.05)	0.241119	0.537352
hsa-miR-4647	Continuous	-0.007 (-0.022, 0.008)	0.35772	0.593663	-0.039 (-0.091, 0.013)	0.14963	0.370512	-0.064 (-0.12, -0.008)	0.0304995	0.0937295	0.062 (-0.04, 0.164)	0.238202	0.537352
hsa-miR-495-5p	Continuous	-0.008 (-0.027, 0.01)	0.373428	0.602531	-0.046 (-0.11, 0.018)	0.163391	0.380434	-0.075 (-0.155, 0.006)	0.0752248	0.158582	-0.024 (-0.154, 0.105)	0.713565	0.818501
hsa-miR-512-5p	Continuous	-0.015 (-0.028, -0.002)	0.0258844	0.321772	-0.058 (-0.108, -0.008)	0.0273009	0.294768	-0.105 (-0.151, -0.058)	6.01339e-05	0.00938088	-0.08 (-0.174, 0.014)	0.10377	0.531918
hsa-miR-513a-3p	Continuous	-0.012 (-0.026, 0.001)	0.0842402	0.355175	-0.052 (-0.1, -0.004)	0.0395496	0.294768	-0.06 (-0.118, -0.003)	0.0461881	0.115719	-0.002 (-0.107, 0.103)	0.967997	0.989161
hsa-miR-514a-3p	Continuous	-0.011 (-0.033, 0.01)	0.305403	0.548407	-0.038 (-0.116, 0.04)	0.345853	0.60525	-0.116 (-0.207, -0.025)	0.0156003	0.0719665	-0.073 (-0.231, 0.085)	0.37083	0.664937
hsa-miR-517c-3p+hsa-miR-519a-3p	Continuous	-0.014 (-0.029, 0)	0.0487883	0.321772	-0.046 (-0.097, 0.006)	0.0883792	0.294768	-0.069 (-0.13, -0.008)	0.0306423	0.0937295	-0.083 (-0.183, 0.017)	0.111049	0.531918
hsa-miR-522-3p	Continuous	-0.005 (-0.02, 0.011)	0.559083	0.720801	-0.027 (-0.084, 0.03)	0.355776	0.60525	-0.058 (-0.125, 0.008)	0.0925716	0.180515	-0.038 (-0.156, 0.081)	0.538093	0.729421
hsa-miR-532-3p	Continuous	-0.005 (-0.017, 0.007)	0.382375	0.602531	-0.015 (-0.06, 0.031)	0.532168	0.761715	-0.034 (-0.089, 0.02)	0.224865	0.35079	0.027 (-0.063, 0.116)	0.560873	0.729421
hsa-miR-542-3p	Continuous	-0.007 (-0.024, 0.011)	0.450895	0.622475	-0.018 (-0.085, 0.049)	0.602845	0.796373	-0.092 (-0.163, -0.021)	0.0148813	0.0719665	-0.048 (-0.184, 0.088)	0.491531	0.715885
hsa-miR-543	Continuous	0.006 (-0.006, 0.018)	0.320656	0.555803	-0.005 (-0.046, 0.037)	0.827606	0.956344	-0.009 (-0.059, 0.042)	0.739477	0.864185	0.03 (-0.056, 0.116)	0.499906	0.715885
hsa-miR-548a-5p	Continuous	-0.006 (-0.017, 0.004)	0.230149	0.520337	-0.028 (-0.066, 0.01)	0.154373	0.370856	-0.048 (-0.095, -0.001)	0.0504216	0.120121	-0.063 (-0.139, 0.013)	0.112249	0.531918
hsa-miR-548ar-3p	Continuous	-0.008 (-0.027, 0.01)	0.377942	0.602531	-0.021 (-0.088, 0.047)	0.551509	0.762302	-0.091 (-0.164, -0.017)	0.0194225	0.0757478	-0.059 (-0.195, 0.077)	0.399757	0.685297
hsa-miR-548e-5p	Continuous	-0.006 (-0.019, 0.007)	0.394619	0.602531	-0.027 (-0.073, 0.019)	0.249502	0.492687	-0.082 (-0.138, -0.025)	0.00705497	0.0719665	0 (-0.096, 0.096)	0.99946	0.99946
hsa-miR-548v	Continuous	-0.014 (-0.028, -0.001)	0.0404711	0.321772	-0.057 (-0.109, -0.006)	0.0344143	0.294768	-0.076 (-0.134, -0.019)	0.0123787	0.0719665	-0.078 (-0.183, 0.028)	0.154621	0.536694
hsa-miR-548y	Continuous	-0.012 (-0.024, -0.001)	0.0370227	0.321772	-0.039 (-0.08, 0.001)	0.0642786	0.294768	-0.054 (-0.104, -0.005)	0.0362056	0.100858	0.001 (-0.087, 0.09)	0.978088	0.989161
hsa-miR-570-3p	Continuous	-0.01 (-0.033, 0.014)	0.428896	0.613833	-0.037 (-0.128, 0.054)	0.426171	0.671542	-0.068 (-0.172, 0.036)	0.208849	0.329095	-0.114 (-0.278, 0.051)	0.18371	0.536694
hsa-miR-582-5p	Continuous	-0.012 (-0.031, 0.007)	0.23788	0.528493	-0.034 (-0.102, 0.035)	0.341566	0.60525	-0.109 (-0.178, -0.04)	0.00313067	0.061048	-0.094 (-0.227, 0.04)	0.175086	0.536694
hsa-miR-584-3p	Continuous	-0.007 (-0.023, 0.008)	0.344964	0.584939	-0.041 (-0.097, 0.015)	0.156901	0.370856	-0.095 (-0.15, -0.04)	0.00141152	0.0439587	-0.015 (-0.131, 0.102)	0.806012	0.887055
hsa-miR-597-5p	Continuous	-0.006 (-0.018, 0.007)	0.382977	0.602531	-0.037 (-0.08, 0.007)	0.104496	0.307575	-0.065 (-0.113, -0.017)	0.0105354	0.0719665	-0.008 (-0.104, 0.088)	0.87262	0.913616
hsa-miR-598-3p	Continuous	-0.014 (-0.024, -0.003)	0.0164848	0.321772	-0.04 (-0.085, 0.005)	0.0845907	0.294768	-0.066 (-0.115, -0.017)	0.0108727	0.0719665	-0.039 (-0.129, 0.05)	0.394031	0.682986
hsa-miR-607	Continuous	-0.009 (-0.025, 0.007)	0.263099	0.546278	-0.023 (-0.084, 0.039)	0.478574	0.722225	-0.088 (-0.153, -0.023)	0.0104824	0.0719665	-0.081 (-0.205, 0.043)	0.204478	0.536694
hsa-miR-612	Continuous	0.007 (-0.028, 0.041)	0.704169	0.819779	0.006 (-0.123, 0.136)	0.92396	0.968275	0.142 (-0.01, 0.295)	0.0739609	0.158053	0.142 (-0.133, 0.416)	0.316861	0.641953
hsa-miR-615-3p	Continuous	-0.004 (-0.02, 0.012)	0.655159	0.78619	-0.011 (-0.071, 0.049)	0.727264	0.866054	-0.059 (-0.125, 0.006)	0.0821697	0.168664	-0.085 (-0.207, 0.036)	0.174533	0.536694
hsa-miR-639	Continuous	-0.012 (-0.027, 0.003)	0.11573	0.401199	-0.027 (-0.084, 0.031)	0.372657	0.625102	-0.093 (-0.155, -0.031)	0.00510973	0.064908	-0.084 (-0.198, 0.03)	0.154459	0.536694
hsa-miR-644a	Continuous	-0.003 (-0.022, 0.016)	0.788498	0.872969	-0.003 (-0.079, 0.074)	0.943549	0.968275	-0.036 (-0.122, 0.05)	0.416965	0.570584	-0.085 (-0.22, 0.051)	0.226061	0.536694
hsa-miR-660-3p	Continuous	-0.009 (-0.027, 0.008)	0.301129	0.548407	-0.039 (-0.102, 0.024)	0.226543	0.465009	-0.007 (-0.086, 0.071)	0.854645	0.913182	0.079 (-0.047, 0.204)	0.226315	0.536694
hsa-miR-664a-3p	Continuous	-0.009 (-0.027, 0.009)	0.348822	0.585121	-0.035 (-0.102, 0.031)	0.304655	0.566665	-0.129 (-0.198, -0.06)	0.000632502	0.0439587	-0.047 (-0.182, 0.087)	0.493595	0.715885
hsa-miR-767-5p	Continuous	-0.004 (-0.018, 0.01)	0.599729	0.74723	-0.022 (-0.076, 0.032)	0.424118	0.671542	-0.072 (-0.134, -0.01)	0.0270976	0.0880672	-0.044 (-0.15, 0.061)	0.412931	0.693895
hsa-miR-802	Continuous	-0.006 (-0.025, 0.013)	0.526114	0.69554	-0.023 (-0.09, 0.045)	0.512558	0.761515	-0.096 (-0.179, -0.013)	0.0284509	0.0905785	-0.087 (-0.226, 0.052)	0.224568	0.536694
hsa-miR-887-5p	Continuous	-0.015 (-0.029, 0)	0.0493763	0.321772	-0.046 (-0.099, 0.007)	0.0976526	0.307575	-0.097 (-0.154, -0.04)	0.00173653	0.0439587	-0.075 (-0.19, 0.039)	0.203714	0.536694
hsa-miR-888-5p	Continuous	-0.012 (-0.022, -0.002)	0.0201987	0.321772	-0.04 (-0.078, -0.003)	0.0392122	0.294768	-0.032 (-0.081, 0.017)	0.205449	0.327041	-0.027 (-0.103, 0.05)	0.498189	0.715885
hsa-miR-939-5p	Continuous	-0.008 (-0.022, 0.007)	0.29699	0.548407	-0.029 (-0.081, 0.022)	0.270804	0.528067	-0.078 (-0.134, -0.023)	0.00769349	0.0719665	0.013 (-0.09, 0.116)	0.807447	0.887055
hsa-miR-95-3p	Continuous	-0.005 (-0.024, 0.014)	0.629366	0.77308	-0.021 (-0.088, 0.047)	0.55218	0.762302	-0.055 (-0.133, 0.023)	0.171157	0.286158	0.033 (-0.099, 0.164)	0.62992	0.767716
hsa-miR-107	Binary	-0.066 (-0.129, -0.002)	0.0443746	0.321772	-0.2 (-0.421, 0.022)	0.0775298	0.294768	-0.105 (-0.372, 0.161)	0.438303	0.594567	-0.374 (-0.838, 0.09)	0.114183	0.531918
hsa-miR-1183	Binary	-0.06 (-0.126, 0.005)	0.0701298	0.321772	-0.146 (-0.365, 0.074)	0.193183	0.418985	-0.624 (-1.14, -0.108)	0.0177	0.0746271	-0.334 (-0.814, 0.145)	0.171895	0.536694
hsa-miR-1234-3p	Binary	-0.071 (-0.144, 0.001)	0.0540645	0.321772	-0.27 (-0.549, 0.008)	0.0566855	0.294768	-0.441 (-0.83, -0.052)	0.0262159	0.0880672	-0.359 (-0.864, 0.146)	0.163166	0.536694
hsa-miR-125b-5p	Binary	0.059 (-0.01, 0.128)	0.0954432	0.381782	-0.056 (-0.269, 0.157)	0.607489	0.796373	0.037 (-0.231, 0.304)	0.786846	0.877916	-0.156 (-0.626, 0.313)	0.513968	0.715885
hsa-miR-1272	Binary	-0.069 (-0.143, 0.004)	0.0629285	0.321772	-0.333 (-0.636, -0.03)	0.0313591	0.294768	-1.048 (-1.892, -0.204)	0.0149147	0.0719665	-0.511 (-1.081, 0.06)	0.0793753	0.531918
hsa-miR-128-1-5p	Binary	-0.034 (-0.092, 0.025)	0.262683	0.546278	-0.205 (-0.425, 0.014)	0.0671049	0.294768	-0.329 (-0.636, -0.023)	0.0353095	0.100151	-0.157 (-0.599, 0.284)	0.48465	0.715885
hsa-miR-1283	Binary	-0.031 (-0.101, 0.038)	0.378504	0.602531	-0.61 (-1.118, -0.101)	0.0188709	0.294768	-0.189 (-0.476, 0.099)	0.197859	0.318206	-0.085 (-0.594, 0.425)	0.744489	0.841596
hsa-miR-1302	Binary	-0.022 (-0.076, 0.033)	0.432347	0.613833	-0.242 (-0.486, 0.001)	0.0512836	0.294768	-0.029 (-0.281, 0.223)	0.822168	0.894254	-0.077 (-0.495, 0.342)	0.719666	0.819474
hsa-miR-1307-5p	Binary	-0.106 (-0.199, -0.012)	0.0266435	0.321772	-0.272 (-0.543, 0)	0.0499407	0.294768	-0.524 (-0.97, -0.079)	0.0211072	0.0783983	-0.443 (-0.97, 0.084)	0.0995904	0.531918
hsa-miR-130a-3p	Binary	-0.023 (-0.08, 0.035)	0.436766	0.613833	-0.041 (-0.264, 0.183)	0.721215	0.865458	-0.065 (-0.334, 0.204)	0.636875	0.782303	0.194 (-0.281, 0.669)	0.422564	0.693895
hsa-miR-137	Binary	-0.041 (-0.099, 0.017)	0.169179	0.463016	-0.236 (-0.455, -0.017)	0.0350152	0.294768	0.011 (-0.239, 0.261)	0.932336	0.963208	0.092 (-0.321, 0.505)	0.662881	0.783405
hsa-miR-141-3p	Binary	0.016 (-0.043, 0.075)	0.603532	0.74723	-0.081 (-0.298, 0.137)	0.468094	0.715909	0.044 (-0.214, 0.301)	0.739933	0.864185	-0.041 (-0.492, 0.409)	0.856741	0.910919
hsa-miR-181a-3p	Binary	-0.036 (-0.093, 0.021)	0.211846	0.507176	-0.216 (-0.445, 0.014)	0.065192	0.294768	-0.266 (-0.569, 0.036)	0.0837685	0.169713	-0.244 (-0.683, 0.195)	0.275193	0.596252
hsa-miR-182-3p	Binary	-0.038 (-0.099, 0.023)	0.223906	0.513667	-0.208 (-0.434, 0.018)	0.0717058	0.294768	-0.192 (-0.479, 0.095)	0.190398	0.309397	-0.21 (-0.664, 0.244)	0.365415	0.662847
hsa-miR-187-3p	Binary	-0.025 (-0.082, 0.033)	0.395001	0.602531	-0.188 (-0.423, 0.048)	0.118258	0.310551	-0.017 (-0.276, 0.241)	0.894558	0.938725	-0.223 (-0.673, 0.228)	0.332705	0.642831
hsa-miR-1972	Binary	0.006 (-0.049, 0.061)	0.83393	0.89179	-0.063 (-0.275, 0.15)	0.562928	0.763624	-0.073 (-0.35, 0.204)	0.605423	0.749572	-0.06 (-0.497, 0.377)	0.788316	0.878409
hsa-miR-1976	Binary	-0.076 (-0.147, -0.005)	0.0366946	0.321772	-0.304 (-0.581, -0.028)	0.031013	0.294768	-0.414 (-0.798, -0.031)	0.0341544	0.100151	-0.436 (-0.97, 0.099)	0.110072	0.531918
hsa-miR-199b-5p	Binary	-0.077 (-0.144, -0.009)	0.0265085	0.321772	-0.313 (-0.59, -0.036)	0.0267446	0.294768	-0.166 (-0.464, 0.132)	0.27459	0.415884	-0.533 (-1.043, -0.024)	0.0402	0.531918
hsa-miR-206	Binary	-0.05 (-0.128, 0.027)	0.202928	0.507176	-0.059 (-0.317, 0.199)	0.652859	0.814768	0.046 (-0.289, 0.381)	0.787873	0.877916	-0.932 (-1.731, -0.133)	0.0223077	0.425233
hsa-miR-208a-3p	Binary	-0.083 (-0.152, -0.015)	0.01762	0.321772	-0.282 (-0.525, -0.038)	0.0235153	0.294768	-0.311 (-0.605, -0.018)	0.0378118	0.103485	-0.597 (-1.083, -0.112)	0.0158694	0.425233
hsa-miR-211-5p	Binary	-0.029 (-0.084, 0.026)	0.303548	0.548407	-0.098 (-0.307, 0.111)	0.356942	0.60525	-0.427 (-0.75, -0.104)	0.00954851	0.0719665	-0.352 (-0.78, 0.075)	0.106277	0.531918
hsa-miR-2110	Binary	-0.023 (-0.078, 0.032)	0.409412	0.602531	-0.222 (-0.441, -0.003)	0.0473794	0.294768	-0.281 (-0.553, -0.008)	0.0436523	0.113496	-0.196 (-0.611, 0.219)	0.353994	0.662847
hsa-miR-212-3p	Binary	-0.045 (-0.108, 0.018)	0.16384	0.463016	-0.126 (-0.336, 0.083)	0.236792	0.473584	-0.074 (-0.338, 0.189)	0.581308	0.740284	-0.884 (-1.556, -0.212)	0.00988649	0.425233
hsa-miR-216a-5p	Binary	-0.004 (-0.068, 0.06)	0.911318	0.9353	-0.08 (-0.328, 0.168)	0.526192	0.761715	0.158 (-0.222, 0.537)	0.415044	0.570584	-0.123 (-0.66, 0.414)	0.653147	0.777794
hsa-miR-216b-5p	Binary	-0.034 (-0.098, 0.029)	0.285421	0.548407	-0.152 (-0.395, 0.09)	0.217883	0.459321	0.018 (-0.253, 0.288)	0.898859	0.938725	-0.147 (-0.626, 0.332)	0.547209	0.729421
hsa-miR-219b-3p	Binary	0.026 (-0.038, 0.091)	0.421283	0.613833	0.055 (-0.171, 0.28)	0.634467	0.805611	0.136 (-0.17, 0.442)	0.383973	0.54954	-0.009 (-0.556, 0.539)	0.975499	0.989161
hsa-miR-22-3p	Binary	-0.033 (-0.098, 0.032)	0.316001	0.554471	0.01 (-0.213, 0.233)	0.928747	0.968275	-0.034 (-0.295, 0.227)	0.798801	0.88378	-0.166 (-0.635, 0.304)	0.489143	0.715885
hsa-miR-27a-3p	Binary	-0.01 (-0.066, 0.047)	0.736302	0.844582	-0.052 (-0.256, 0.151)	0.615415	0.800039	-0.146 (-0.418, 0.125)	0.289477	0.432998	-0.133 (-0.573, 0.307)	0.553656	0.729421
hsa-miR-29a-3p	Binary	-0.024 (-0.08, 0.032)	0.402345	0.602531	-0.05 (-0.255, 0.156)	0.635194	0.805611	-0.067 (-0.32, 0.185)	0.601264	0.749572	0.148 (-0.267, 0.563)	0.484245	0.715885
hsa-miR-302a-3p	Binary	-0.052 (-0.111, 0.007)	0.0822145	0.355175	-0.157 (-0.388, 0.075)	0.185008	0.418278	-0.422 (-0.765, -0.079)	0.0159074	0.0719665	-0.614 (-1.12, -0.107)	0.0175238	0.425233
hsa-miR-302b-3p	Binary	-0.032 (-0.088, 0.024)	0.256335	0.546278	-0.039 (-0.241, 0.163)	0.70745	0.85552	-0.194 (-0.451, 0.064)	0.140749	0.243965	-0.208 (-0.625, 0.21)	0.329364	0.642831
hsa-miR-3065-3p	Binary	-0.031 (-0.087, 0.025)	0.281452	0.548407	-0.014 (-0.218, 0.191)	0.8942	0.956799	0.041 (-0.213, 0.294)	0.753392	0.864185	-0.208 (-0.633, 0.217)	0.337898	0.642831
hsa-miR-3168	Binary	-0.037 (-0.094, 0.021)	0.214574	0.507176	-0.189 (-0.429, 0.05)	0.121772	0.310551	-0.16 (-0.439, 0.119)	0.261907	0.400564	-0.647 (-1.164, -0.131)	0.0140168	0.425233
hsa-miR-328-5p	Binary	-0.092 (-0.187, 0.002)	0.0546659	0.321772	-0.824 (-1.52, -0.129)	0.0202117	0.294768	-4.677 (-9.889, 0.535)	0.0785808	0.163448	-1.069 (-2.093, -0.045)	0.0407788	0.531918
hsa-miR-338-5p	Binary	-0.112 (-0.203, -0.021)	0.0162266	0.321772	-0.216 (-0.489, 0.056)	0.120035	0.310551	-0.106 (-0.459, 0.247)	0.55499	0.721487	-0.375 (-0.933, 0.183)	0.187799	0.536694
hsa-miR-342-3p	Binary	-0.015 (-0.07, 0.04)	0.598423	0.74723	-0.001 (-0.202, 0.2)	0.992551	0.992551	0.117 (-0.135, 0.368)	0.362503	0.528509	0.111 (-0.303, 0.526)	0.597939	0.757298
hsa-miR-342-5p	Binary	-0.037 (-0.106, 0.031)	0.288161	0.548407	-0.075 (-0.328, 0.177)	0.557923	0.763474	-0.167 (-0.515, 0.181)	0.347088	0.510809	-0.446 (-1.016, 0.124)	0.124966	0.536694
hsa-miR-3605-5p	Binary	-0.033 (-0.091, 0.025)	0.266136	0.546278	-0.186 (-0.441, 0.07)	0.154844	0.370856	-0.098 (-0.371, 0.174)	0.478832	0.638442	-0.489 (-1.002, 0.023)	0.0614476	0.531918
hsa-miR-363-5p	Binary	-0.061 (-0.127, 0.006)	0.0725548	0.323387	-0.256 (-0.513, 0)	0.0503241	0.294768	-0.422 (-0.794, -0.049)	0.0263976	0.0880672	-0.263 (-0.756, 0.231)	0.296946	0.625995
hsa-miR-370-3p	Binary	-0.087 (-0.159, -0.016)	0.0166274	0.321772	-0.358 (-0.635, -0.081)	0.0113853	0.294768	-0.453 (-0.803, -0.104)	0.0110082	0.0719665	-0.308 (-0.748, 0.132)	0.17045	0.536694
hsa-miR-371a-5p	Binary	-0.068 (-0.136, 0)	0.0489414	0.321772	-0.108 (-0.319, 0.103)	0.317779	0.583218	-0.219 (-0.499, 0.06)	0.123367	0.223782	-0.181 (-0.621, 0.26)	0.421212	0.693895
hsa-miR-374a-5p	Binary	-0.005 (-0.074, 0.064)	0.887876	0.923391	0.018 (-0.225, 0.261)	0.883703	0.956799	0.131 (-0.163, 0.425)	0.38324	0.54954	-0.006 (-0.538, 0.526)	0.98282	0.989161
hsa-miR-423-5p	Binary	0.006 (-0.056, 0.068)	0.84034	0.89179	0.019 (-0.206, 0.243)	0.869308	0.956799	0.121 (-0.162, 0.405)	0.400574	0.56297	-0.274 (-0.77, 0.223)	0.279998	0.598352
hsa-miR-455-5p	Binary	-0.04 (-0.103, 0.024)	0.218477	0.508692	-0.236 (-0.524, 0.053)	0.109347	0.310551	-0.307 (-0.685, 0.072)	0.1121	0.209038	-0.212 (-0.72, 0.297)	0.415206	0.693895
hsa-miR-4707-5p	Binary	-0.076 (-0.143, -0.009)	0.0257086	0.321772	-0.391 (-0.675, -0.107)	0.00690585	0.294768	-0.321 (-0.62, -0.022)	0.0353011	0.100151	-0.482 (-0.96, -0.004)	0.0481564	0.531918
hsa-miR-4755-5p	Binary	-0.016 (-0.075, 0.042)	0.58336	0.739872	-0.137 (-0.356, 0.082)	0.221738	0.461214	-0.114 (-0.388, 0.16)	0.415992	0.570584	-0.152 (-0.595, 0.291)	0.500578	0.715885
hsa-miR-4787-5p	Binary	-0.052 (-0.126, 0.022)	0.167935	0.463016	-0.282 (-0.618, 0.053)	0.0992376	0.307575	-0.585 (-1.226, 0.056)	0.073482	0.158053	-0.347 (-0.901, 0.207)	0.219869	0.536694
hsa-miR-495-3p	Binary	-0.057 (-0.118, 0.003)	0.0639411	0.321772	-0.207 (-0.433, 0.02)	0.0735451	0.294768	-0.506 (-0.857, -0.154)	0.0048123	0.064908	-0.382 (-0.815, 0.052)	0.0842581	0.531918
hsa-miR-496	Binary	-0.045 (-0.105, 0.015)	0.139642	0.444573	-0.18 (-0.404, 0.044)	0.115361	0.310551	-0.203 (-0.488, 0.081)	0.161593	0.274006	-0.091 (-0.517, 0.334)	0.673568	0.79005
hsa-miR-499a-5p	Binary	-0.063 (-0.126, -0.001)	0.0457774	0.321772	-0.254 (-0.477, -0.031)	0.0257209	0.294768	-0.207 (-0.465, 0.051)	0.11638	0.213592	-0.302 (-0.732, 0.127)	0.167579	0.536694
hsa-miR-506-3p	Binary	-0.047 (-0.112, 0.017)	0.148524	0.463016	-0.015 (-0.232, 0.203)	0.894334	0.956799	-0.073 (-0.335, 0.189)	0.58466	0.740284	-0.311 (-0.774, 0.153)	0.189165	0.536694
hsa-miR-508-5p	Binary	-0.046 (-0.105, 0.013)	0.128035	0.424966	-0.243 (-0.532, 0.045)	0.0984144	0.307575	-0.105 (-0.408, 0.198)	0.496041	0.655783	-0.314 (-0.812, 0.185)	0.217194	0.536694
hsa-miR-509-5p	Binary	-0.007 (-0.065, 0.052)	0.827726	0.89179	-0.031 (-0.252, 0.189)	0.781271	0.923321	0.11 (-0.187, 0.407)	0.466669	0.627589	-0.333 (-0.817, 0.151)	0.17786	0.536694
hsa-miR-513b-5p	Binary	-0.017 (-0.073, 0.038)	0.545614	0.715258	0.041 (-0.162, 0.243)	0.693903	0.845775	-0.226 (-0.505, 0.053)	0.112559	0.209038	-0.167 (-0.602, 0.268)	0.451235	0.715885
hsa-miR-516b-5p	Binary	-0.013 (-0.072, 0.045)	0.655051	0.78619	-0.006 (-0.217, 0.204)	0.953426	0.968275	-0.264 (-0.567, 0.039)	0.0871878	0.172168	-0.118 (-0.572, 0.336)	0.60954	0.757298
hsa-miR-521	Binary	-0.072 (-0.138, -0.005)	0.0348241	0.321772	-0.21 (-0.436, 0.017)	0.0692612	0.294768	-0.401 (-0.716, -0.086)	0.0124641	0.0719665	-0.109 (-0.527, 0.309)	0.608665	0.757298
hsa-miR-526b-5p	Binary	-0.062 (-0.126, 0.001)	0.0552228	0.321772	-0.373 (-0.65, -0.096)	0.00833912	0.294768	-0.554 (-0.994, -0.115)	0.0134694	0.0719665	-0.148 (-0.573, 0.278)	0.496093	0.715885
hsa-miR-548k	Binary	-0.036 (-0.094, 0.021)	0.214215	0.507176	-0.201 (-0.434, 0.031)	0.0888084	0.294768	-0.275 (-0.569, 0.019)	0.0671425	0.149632	-0.28 (-0.705, 0.146)	0.197557	0.536694
hsa-miR-556-5p	Binary	-0.057 (-0.126, 0.012)	0.105235	0.381782	-0.154 (-0.376, 0.068)	0.173092	0.397094	0.03 (-0.235, 0.295)	0.825466	0.894254	-0.052 (-0.525, 0.421)	0.83028	0.894905
hsa-miR-563	Binary	0.001 (-0.06, 0.061)	0.984679	0.991032	-0.053 (-0.316, 0.211)	0.693969	0.845775	0.013 (-0.371, 0.398)	0.946179	0.964731	-0.113 (-0.678, 0.453)	0.696217	0.804518
hsa-miR-576-3p	Binary	-0.046 (-0.105, 0.012)	0.118613	0.402251	-0.28 (-0.507, -0.054)	0.0154191	0.294768	-0.407 (-0.734, -0.081)	0.0144493	0.0719665	-0.464 (-0.919, -0.01)	0.0452177	0.531918
hsa-miR-582-3p	Binary	-0.047 (-0.113, 0.018)	0.155595	0.463016	-0.231 (-0.489, 0.027)	0.0792714	0.294768	-0.309 (-0.642, 0.024)	0.0686548	0.150847	-0.335 (-0.835, 0.165)	0.189324	0.536694
hsa-miR-593-3p	Binary	-0.029 (-0.086, 0.028)	0.316333	0.554471	-0.057 (-0.258, 0.144)	0.579611	0.779477	-0.42 (-0.73, -0.109)	0.0081548	0.0719665	-0.142 (-0.563, 0.278)	0.506986	0.715885
hsa-miR-603	Binary	-0.02 (-0.076, 0.037)	0.49225	0.661991	0.07 (-0.159, 0.299)	0.550193	0.762302	-0.045 (-0.317, 0.227)	0.745936	0.864185	-0.212 (-0.665, 0.241)	0.359471	0.662847
hsa-miR-610	Binary	-0.023 (-0.085, 0.039)	0.472291	0.640672	-0.1 (-0.328, 0.128)	0.389093	0.645729	-0.029 (-0.296, 0.239)	0.834216	0.897501	-0.135 (-0.587, 0.317)	0.557113	0.729421
hsa-miR-642a-5p	Binary	-0.043 (-0.1, 0.014)	0.136726	0.444358	-0.237 (-0.476, 0.002)	0.0519876	0.294768	-0.16 (-0.428, 0.108)	0.241131	0.372441	-0.461 (-0.928, 0.006)	0.052774	0.531918
hsa-miR-649	Binary	-0.035 (-0.103, 0.032)	0.301533	0.548407	-0.103 (-0.342, 0.135)	0.396312	0.650786	0.019 (-0.285, 0.323)	0.902621	0.938725	-0.419 (-0.936, 0.097)	0.111758	0.531918
hsa-miR-650	Binary	-0.001 (-0.055, 0.054)	0.978344	0.991032	-0.086 (-0.292, 0.121)	0.417236	0.671019	0.073 (-0.176, 0.321)	0.5672	0.731267	-0.323 (-0.749, 0.103)	0.137073	0.536694
hsa-miR-6503-5p	Binary	-0.029 (-0.084, 0.026)	0.305843	0.548407	-0.05 (-0.25, 0.151)	0.626998	0.805611	-0.401 (-0.714, -0.088)	0.0121194	0.0719665	-0.363 (-0.788, 0.063)	0.0945264	0.531918
hsa-miR-654-5p	Binary	-0.001 (-0.072, 0.07)	0.977543	0.991032	-0.004 (-0.257, 0.249)	0.974426	0.980712	0.036 (-0.279, 0.351)	0.821754	0.894254	-0.497 (-1.118, 0.123)	0.115931	0.531918
hsa-miR-761	Binary	-0.063 (-0.138, 0.012)	0.10181	0.381782	-0.029 (-0.264, 0.207)	0.81197	0.945278	-0.336 (-0.663, -0.008)	0.0444828	0.113759	-0.688 (-1.288, -0.088)	0.0245327	0.425233
hsa-miR-765	Binary	-0.023 (-0.079, 0.032)	0.407207	0.602531	-0.048 (-0.255, 0.158)	0.646311	0.813101	-0.336 (-0.661, -0.011)	0.0425568	0.112523	-0.216 (-0.655, 0.222)	0.334124	0.642831
hsa-miR-877-5p	Binary	0.019 (-0.045, 0.084)	0.557804	0.720801	-0.165 (-0.413, 0.084)	0.19328	0.418985	0.204 (-0.089, 0.498)	0.172429	0.286158	-0.153 (-0.655, 0.348)	0.549149	0.729421
hsa-miR-891b	Binary	-0.06 (-0.125, 0.004)	0.0669885	0.321772	-0.194 (-0.416, 0.027)	0.0856328	0.294768	-0.396 (-0.719, -0.073)	0.0161463	0.0719665	-0.323 (-0.793, 0.147)	0.177515	0.536694
hsa-miR-922	Binary	-0.041 (-0.1, 0.017)	0.164734	0.463016	-0.183 (-0.414, 0.048)	0.12121	0.310551	0.07 (-0.183, 0.323)	0.588431	0.740284	-0.283 (-0.736, 0.17)	0.221355	0.536694
hsa-miR-933	Binary	-0.051 (-0.111, 0.01)	0.0998361	0.381782	-0.185 (-0.408, 0.037)	0.102613	0.307575	-0.043 (-0.291, 0.206)	0.734755	0.864185	-0.259 (-0.678, 0.161)	0.227063	0.536694
hsa-miR-937-3p	Binary	-0.114 (-0.215, -0.013)	0.0269261	0.321772	-0.322 (-0.616, -0.027)	0.0322486	0.294768	-0.484 (-0.97, 0.002)	0.0508203	0.120121	-0.342 (-0.912, 0.228)	0.239951	0.537352
hsa-miR-942-5p	Binary	-0.084 (-0.152, -0.017)	0.0144458	0.321772	-0.251 (-0.49, -0.012)	0.0398461	0.294768	-0.661 (-1.185, -0.138)	0.0132555	0.0719665	-0.592 (-1.096, -0.088)	0.0213549	0.425233

## Sheet: Table S4
Table S4 Sensitivity analyses for associations between AHEI-2010 component score for red and processed meats and plasma EVP miRNA
a All models are adjusted for maternal educational attainment (binary), vigorous physical activity (hrs/wk), time of day at blood collection (binary), and total caloric intake.
	hsa-miR-1185-5p		hsa-miR-299-5p		hsa-miR-3147		hsa-miR-512-5p		hsa-miR-584-3p		hsa-miR-664a-3p		hsa-miR-887-5p
	Effect Size (95% CI) a	P Value	Effect Size (95% CI) a	P Value	Effect Size (95% CI) a	P Value	Effect Size (95% CI) a	P Value	Effect Size (95% CI) a	P Value	Effect Size (95% CI) a	P Value	Effect Size (95% CI) a	P Value
Primary Analysis (n = 53)	-0.089 (-0.139, -0.038)	0.00121606	-0.105 (-0.168, -0.042)	0.00197251	-0.083 (-0.131, -0.034)	0.00165417	-0.105 (-0.151, -0.058)	6.01339e-05	-0.095 (-0.15, -0.04)	0.00141152	-0.129 (-0.198, -0.06)	0.000632502	-0.097 (-0.154, -0.04)	0.00173653
Never Smokers (n = 50)	-0.09 (-0.142, -0.038)	0.00140113	-0.101 (-0.163, -0.038)	0.00282667	-0.081 (-0.129, -0.033)	0.00177944	-0.103 (-0.153, -0.053)	0.000225791	-0.093 (-0.15, -0.036)	0.00269924	-0.13 (-0.203, -0.057)	0.001134	-0.092 (-0.148, -0.037)	0.00199133
Excluding Participants with Gestational Diabetes (n = 51)	-0.086 (-0.131, -0.04)	0.000588053	-0.105 (-0.171, -0.039)	0.00315574	-0.086 (-0.134, -0.038)	0.000951675	-0.104 (-0.152, -0.055)	0.000122322	-0.092 (-0.15, -0.035)	0.00304714	-0.133 (-0.204, -0.063)	0.000587734	-0.093 (-0.15, -0.036)	0.00250574
Excluding Participants with Hypertensive Disorders of Pregnancy (n = 49)	-0.09 (-0.146, -0.033)	0.00326279	-0.107 (-0.174, -0.04)	0.00304619	-0.069 (-0.119, -0.02)	0.00892373	-0.114 (-0.157, -0.07)	6.68117e-06	-0.1 (-0.155, -0.045)	0.000968121	-0.134 (-0.202, -0.066)	0.000385401	-0.106 (-0.159, -0.054)	0.000284573
Additionally Adjusting for Pre-pregnancy BMI (n = 53)	-0.087 (-0.137, -0.038)	0.00123954	-0.104 (-0.171, -0.038)	0.0034975	-0.083 (-0.131, -0.036)	0.00119255	-0.11 (-0.152, -0.068)	5.63641e-06	-0.091 (-0.148, -0.033)	0.00326663	-0.128 (-0.199, -0.057)	0.000913892	-0.099 (-0.157, -0.04)	0.00185802
Restricting to Participants Reporting Taking a Multivitamin (n = 51)	-0.085 (-0.139, -0.031)	0.00356265	-0.103 (-0.167, -0.04)	0.00267514	-0.08 (-0.127, -0.034)	0.00146582	-0.102 (-0.149, -0.055)	0.000108629	-0.095 (-0.146, -0.043)	0.000849932	-0.127 (-0.197, -0.057)	0.000865944	-0.094 (-0.152, -0.036)	0.00281081
Excluding Participants Reporting Taking Medication for Morning Sickness (n = 45)	-0.099 (-0.145, -0.053)	0.000149195	-0.097 (-0.16, -0.033)	0.00515433	-0.081 (-0.134, -0.028)	0.00478142	-0.108 (-0.15, -0.066)	9.70189e-06	-0.091 (-0.155, -0.028)	0.00767257	-0.121 (-0.187, -0.055)	0.000929602	-0.083 (-0.143, -0.024)	0.00868943
